# Supplementary material for: Comparative Analysis of Primers Used for 16S rRNA Gene Sequencing in Oral Microbiome Studies
Source: Methods Protoc. 2023 Aug 6;6(4):71. doi: 10.3390/mps6040071 (PMC10460062; doi:10.3390/mps6040071)
Supplement: Supplementary file 1 [file mps-06-00071-s001.zip]

Archive with 2 entries (2 files):
- FigS1.tif
- Supplementary Table.pdf
